# Supplementary material for: Incidence, Spatial Pattern and Temporal Progress of Fusarium Wilt of Bananas
Source: J Fungi (Basel). 2021 Aug 8;7(8):646. doi: 10.3390/jof7080646 (PMC8399182; doi:10.3390/jof7080646)
Supplement: Supplementary file 1 [file jof-07-00646-s001.zip]

Archive with 1 entries (1 files):
- jof-1318730-supplementary.pdf
